# Supplementary material for: Strontium isotope ratios of human hair record intra-city variations in tap water source
Source: Sci Rep. 2018 Feb 20;8:3334. doi: 10.1038/s41598-018-21359-0 (PMC5820339; doi:10.1038/s41598-018-21359-0)
Supplement: Supplementary file 1 — Supplementary Dataset 1 [file 41598_2018_21359_MOESM1_ESM.xlsx]

## Sheet: Sheet3
Supplemental Data Table S1. Oxygen and strontium isotope ratios of tap waters from known sources.
Source	d18O (‰, VSMOW)	87Sr/86Sr	Municipality	Date Collected
Surface Water - Wasatch	-16.3064	0.710731	Cottonwood Heights	6/29/2012
Surface Water - Wasatch	-15.8157	0.710261	Cottonwood Heights	10/23/2012
Surface Water - Wasatch	-16.1594	0.710388	Cottonwood Heights	1/17/2013
Surface Water - Wasatch	-16.4676	0.710576	Cottonwood Heights	4/23/2013
Surface Water - Wasatch	-16.2607	0.710758	Cottonwood Heights	10/12/2013
Surface Water - Wasatch	-16.6031	0.71029	Cottonwood Heights	2/2/2014
Surface Water - Wasatch	-16.1209	0.710613	Cottonwood Heights	4/30/2014
Surface Water - Wasatch	-16.4401	0.711047	Cottonwood Heights	7/16/2014
Surface Water - Wasatch	-15.7328	0.71052	Cottonwood Heights	8/28/2014
Surface Water - Wasatch	-15.8908	0.710343	Cottonwood Heights	2/17/2015
Surface Water - Wasatch	-15.9204	0.710817	Cottonwood Heights	12/5/2014
Surface Water - Wasatch	-15.7353	0.711103	Cottonwood Heights	5/1/2015
Groundwater	-15.5662	0.712273	Murray	6/29/2012
Groundwater	-16.119	0.713115	Murray	10/23/2012
Groundwater	-16.4061	0.713428	Murray	1/17/2013
Groundwater	-16.5129	0.713372	Murray	4/23/2013
Groundwater	-16.576	0.713349	Murray	4/23/2013
Groundwater	-16.501	0.71294	Murray	10/9/2013
Groundwater	-16.7139	0.712891	Murray	10/9/2013
Groundwater	-16.5361	0.713274	Murray	2/2/2014
Groundwater	-16.1327	0.713287	Murray	4/30/2014
Groundwater	-16.4241	0.713268	Murray	4/30/2014
Groundwater	-16.0214	0.713071	Murray	5/3/2014
Groundwater	-16.4483	0.713194	Murray	5/3/2014
Groundwater	-16.2059	0.713087	Murray	7/16/2014
Groundwater	-16.1746	0.713061	Murray	7/16/2014
Groundwater	-16.2287	0.713057	Murray	9/2/2014
Groundwater	-15.9748	0.71311	Murray	9/2/2014
Groundwater	-16.151	0.712814	Murray	2/17/2015
Groundwater	-16.1445	0.712608	Murray	12/5/2014
Groundwater	-15.8692	0.712418	Murray	5/1/2015
Groundwater	-15.3747	0.712018	Murray	5/1/2015
Groundwater	-16.2584	0.711967	Taylorsville	6/29/2012
Groundwater	-16.9015	0.714719	Taylorsville	10/23/2012
Groundwater	-17.0063	0.714664	Taylorsville	4/23/2013
Groundwater	-17.2291	0.7146	Taylorsville	10/9/2013
Groundwater	-16.4294	0.710441	Taylorsville	2/2/2014
Groundwater	-16.8085	0.714401	Taylorsville	4/30/2014
Groundwater	-16.6366	0.712779	Taylorsville	7/16/2014
Groundwater	-16.5992	0.71451	Taylorsville	5/2/2015
Groundwater	-16.1167	0.71179	Taylorsville	6/29/2012
Groundwater	-15.8767	0.71258	Taylorsville	10/23/2012
Groundwater	-16.712	0.714663	Taylorsville	4/23/2013
Groundwater	-16.15	0.712002	Taylorsville	10/9/2013
Groundwater	-16.6636	0.71438	Taylorsville	4/30/2014
Groundwater	-16.0681	0.711765	Taylorsville	7/16/2014
Groundwater	-16.9162	0.711572	Taylorsville	9/2/2014
Groundwater	-16.3985	0.713775	Taylorsville	5/2/2015
Surface Water - JVWCD	-16.0265	0.710553	Bluffdale	6/29/2012
Surface Water - JVWCD	-16.0885	0.710361	Bluffdale	10/23/2012
Surface Water - JVWCD	-15.9103	0.710273	Bluffdale	10/23/2012
Surface Water - JVWCD	-16.0857	0.710114	Bluffdale	1/17/2013
Surface Water - JVWCD	-16.2323	0.709989	Bluffdale	4/23/2013
Surface Water - JVWCD	-16.2812	0.710033	Bluffdale	4/23/2013
Surface Water - JVWCD	-16.0194	0.710317	Bluffdale	10/9/2013
Surface Water - JVWCD	-16.2414	0.710336	Bluffdale	10/9/2013
Surface Water - JVWCD	-16.6799	0.710252	Bluffdale	2/2/2014
Surface Water - JVWCD	-15.6542	0.710292	Bluffdale	4/30/2014
Surface Water - JVWCD	-15.8096	0.71028	Bluffdale	4/30/2014
Surface Water - JVWCD	-15.6976	0.710524	Bluffdale	7/16/2014
Surface Water - JVWCD	-15.6332	0.71051	Bluffdale	7/16/2014
Surface Water - JVWCD	-15.4848	0.71043	Bluffdale	8/28/2014
Surface Water - JVWCD	-15.5	0.710479	Bluffdale	8/28/2014
Surface Water - JVWCD	-15.8046	0.710293	Bluffdale	2/17/2015
Surface Water - JVWCD	-15.3311	0.710603	Bluffdale	12/5/2014
Surface Water - JVWCD	-15.4936	0.710409	Bluffdale	5/1/2015
Surface Water - JVWCD	-15.4718	0.710408	Bluffdale	5/1/2015
Surface Water - JVWCD	-16.023	0.710533	South Jordan	6/29/2012
Surface Water - JVWCD	-16.4189	0.710535	South Jordan	6/29/2012
Surface Water - JVWCD	-15.8932	0.710339	South Jordan	10/23/2012
Surface Water - JVWCD	-16.0024	0.710319	South Jordan	10/23/2012
Surface Water - JVWCD	-15.9333	0.710294	South Jordan	10/23/2012
Surface Water - JVWCD	-16.2393	0.710373	South Jordan	1/17/2013
Surface Water - JVWCD	-16.1144	0.710235	South Jordan	1/17/2013
Surface Water - JVWCD	-16.1172	0.710558	South Jordan	4/23/2013
Surface Water - JVWCD	-16.357	0.709986	South Jordan	4/23/2013
Surface Water - JVWCD	-15.9018	0.710601	South Jordan	4/23/2013
Surface Water - JVWCD	-16.2033	0.709998	South Jordan	4/23/2013
Surface Water - JVWCD	-16.2694	0.710297	South Jordan	10/9/2013
Surface Water - JVWCD	-16.1053	0.710309	South Jordan	10/9/2013
Surface Water - JVWCD	-16.7627	0.710355	South Jordan	10/9/2013
Surface Water - JVWCD	-16.0377	0.710309	South Jordan	10/9/2013
Surface Water - JVWCD	-16.3776	0.710291	South Jordan	2/2/2014
Surface Water - JVWCD	-16.5026	0.710236	South Jordan	2/2/2014
Surface Water - JVWCD	-15.8464	0.71006	South Jordan	4/30/2014
Surface Water - JVWCD	-15.812	0.710276	South Jordan	4/30/2014
Surface Water - JVWCD	-15.757	0.710208	South Jordan	4/30/2014
Surface Water - JVWCD	-15.9698	0.710237	South Jordan	4/30/2014
Surface Water - JVWCD	-15.5505	0.7105	South Jordan	7/16/2014
Surface Water - JVWCD	-15.592	0.7105	South Jordan	7/16/2014
Surface Water - JVWCD	-15.5914	0.710511	South Jordan	7/16/2014
Surface Water - JVWCD	-15.5657	0.71052	South Jordan	7/16/2014
Surface Water - JVWCD	-15.512	0.710393	South Jordan	8/28/2014
Surface Water - JVWCD	-15.6191	0.710459	South Jordan	8/28/2014
Surface Water - JVWCD	-15.6054	0.710441	South Jordan	8/28/2014
Surface Water - JVWCD	-15.5297	0.710468	South Jordan	8/28/2014
Surface Water - JVWCD	-15.6441	0.710227	South Jordan	2/17/2015
Surface Water - JVWCD	-15.7154	0.710203	South Jordan	2/17/2015
Surface Water - JVWCD	-15.1059	0.710645	South Jordan	12/5/2014
Surface Water - JVWCD	-15.3542	0.710205	South Jordan	12/5/2014
Surface Water - JVWCD	-15.2726	0.710708	South Jordan	5/1/2015
Surface Water - JVWCD	-15.2866	0.710699	South Jordan	5/1/2015
Surface Water - JVWCD	-15.5103	0.710413	South Jordan	5/1/2015
Surface Water - JVWCD	-15.3964	0.710365	South Jordan	5/1/2015
*JVWCD: Jordan Valley Water Conservation District
